# Supplementary material for: Isolation, characterization, and functional verification of salt stress response genes of NAC transcription factors in Ipomoea pes-caprae
Source: Front Plant Sci. 2023 Feb 1;14:1119282. doi: 10.3389/fpls.2023.1119282 (PMC9929455; doi:10.3389/fpls.2023.1119282)
Supplement: Supplementary Table 1 — The information of screened salt stress-responsive Ipomoea pes-caprae IpNAC genes in this study. [file Table_1.xlsx]

## Sheet: Sheet1
Supplementary Table S1：IpNAC PCR primer design
IpNAC1-F	ATCACCAGTCTCTCTCTCAAGCTTATGGCAGAAATTACACCAGGCT
IpNAC1-R	CTCGCCCTTGCTCACCATAAGCTTTATTCCACTTGGAAAGTTGGAAATT
IpNAC2-F	ATCACCAGTCTCTCTCTCAAGCTTATGACTGGTGGATTACAGTTACCT
IpNAC2-R	CTCGCCCTTGCTCACCATAAGCTTGCTCTGGACCTCCCTCTC
IpNAC3-F	ATCACCAGTCTCTCTCTCAAGCTTATGTCAGAGTCTCTACTCCCACC
IpNAC3-R	CTCGCCCTTGCTCACCATAAGCTTCTGAGCATTTCCAAGGAGACA
IpNAC4-F	ATCACCAGTCTCTCTCTCAAGCTTATGGAAACAGTGCCGGAA
IpNAC4-R	CTCGCCCTTGCTCACCATAAGCTTCCAGTTCAAAAACGAATAATAACGAT
IpNAC5-F	ATCACCAGTCTCTCTCTCAAGCTTATGGAAGAATCAAGGTTGGAGATGG
IpNAC5-R	CTCGCCCTTGCTCACCATAAGCTTGAAATTGTGAAGATTGGTGGGTAAAGG
IpNAC6-F	ATCACCAGTCTCTCTCTCAAGCTTATGGGTGTCAAAGATATGGACCC
IpNAC6-R	CTCGCCCTTGCTCACCATAAGCTTCTGCCTGAACGCTAAGCTAC
IpNAC7-F	ATCACCAGTCTCTCTCTCAAGCTTATGGAGAATCTGCCGCTG
IpNAC7-R	CTCGCCCTTGCTCACCATAAGCTTTAATAGATTAACGTTGAGGTCTTCCCAA
IpNAC8-F	ATCACCAGTCTCTCTCTCAAGCTTATGAAGAATAATGGTGGAATTTTGAACAAC
IpNAC8-R	CTCGCCCTTGCTCACCATAAGCTTAAAAGGTTTCTGCATGTACATGAACA
IpNAC9-F	ATCACCAGTCTCTCTCTCAAGCTTATGGAGAATCCCTGTGTTTTTGAAG
IpNAC9-R	CTCGCCCTTGCTCACCATAAGCTTATAATCCCAGAGACAACCGATGT
IpNAC10-F	ATCACCAGTCTCTCTCTCAAGCTTATGGGTGTTCAAGAAACCGAC
IpNAC10-R	CTCGCCCTTGCTCACCATAAGCTTCGGTCTAAACCCCAAGCTG
IpNAC11-F	ATCACCAGTCTCTCTCTCAAGCTTATGGAGATGATGGAGTGTTG
IpNAC11-R	CTCGCCCTTGCTCACCATAAGCTTTAAATCCGGGAAGCACTCCA
IpNAC12-F	ATCACCAGTCTCTCTCTCAAGCTTATGATGAATAGTGGTGGTGGAATCC
IpNAC12-R	CTCGCCCTTGCTCACCATAAGCTTGTACTGCAATGGAAAGAGCATGTC
