# Supplementary material for: Isolation, characterization, and functional verification of salt stress response genes of NAC transcription factors in Ipomoea pes-caprae
Source: Front Plant Sci. 2023 Feb 1;14:1119282. doi: 10.3389/fpls.2023.1119282 (PMC9929455; doi:10.3389/fpls.2023.1119282)
Supplement: Supplementary Table 2 — IpNAC qRT-PCR primer design. [file Table_2.xlsx]

## Sheet: Sheet1
Supplementary Table S2：IpNAC qRT-PCR primer design
IpNAC1-F	TTCGGGAGAGCTATGTGTGG
IpNAC1-R	GTGGGAGGGGAGTTGTTCTTC
IpNAC2-F	TCAAGAAGGCGCTGGTGTTT
IpNAC2-R	GCTTTGCTCATTTGTCGGCT
IpNAC3-F	AAGGGTACTGGAAAGCCACC
IpNAC3-R	CTGCGGTGATTGCTGGACTA
IpNAC4-F	CGGTAACTGCGTTGTTGGGA
IpNAC4-R	TCGGTTAGAGGTGGGAGCTT
IpNAC5-F	CGCGGATGCAAGACTGATTG
IpNAC5-R	CATTGCGACTGTGAGGAAGC
IpNAC6-F	TCCTAATGGATCGAGGCCGA
IpNAC6-R	GTCTTCCTGGGTGCTTCACA
IpNAC7-F	AGGAAAGCCGAACAGGCTAA
IpNAC7-R	ATACAGTCGGCACAAGCTGA
IpNAC8-F	ATTCTACGCCGGGAAAGCTC
IpNAC8-R	GGCGCTTTGTGAGAATTGGG
IpNAC9-F	GTACTGGAAAGCCACCGGAA
IpNAC9-R	GATGACGGTGTGGAGTCGTT
IpNAC10-F	TGGAAGTTCTCGGCTGGATG
IpNAC10-R	CATCGCCGGAAGAACGAAAG
IpNAC11-F	AGCTCCCAACGGCAAGAAAA
IpNAC11-R	TGACAGGAGAGTGGTGATGATG
IpNAC12-F	GGCAAGGCACAGGGGATAAA
IpNAC12-R	CGGTGGCGCTAACATCTCAT
